# Supplementary material for: New Coleoptera records for New Brunswick, Canada: Kateretidae, Nitidulidae, Cerylonidae, Endomychidae, Coccinellidae, and Latridiidae
Source: Zookeys. 2012 Apr 4;(179):193–214. doi: 10.3897/zookeys.179.2581 (PMC3337061; doi:10.3897/zookeys.179.2581)
Supplement: XML Treatment for Kateretes pusillus [file zookeys.179.2581-treatment1.xml]

<!DOCTYPE tp:taxon-treatment
  PUBLIC "-//TaxonX//DTD Taxonomic Treatment Publishing DTD v0 20100105//EN" "tax-treatment-NSO.dtd">
<tp:taxon-treatment xmlns:tp="http://www.plazi.org/taxpub"><tp:treatment-meta><mixed-citation publication-type="journal"><person-group><name><surname>Webster</surname><given-names>Reginald P.</given-names></name><name><surname>Sweeney</surname><given-names>Jon D.</given-names></name><name><surname>DeMerchant</surname><given-names>Ian</given-names></name></person-group><article-title>New Coleoptera records for New Brunswick, Canada: Kateretidae, Nitidulidae, Cerylonidae, Endomychidae, Coccinellidae, and Latridiidae</article-title><source>Zookeys</source><day>4</day><month>4</month><year>2012</year><volume>2012</volume><issue>179</issue><fpage>193</fpage><lpage>214</lpage><pub-id pub-id-type="doi">10.3897/zookeys.179.2581</pub-id></mixed-citation></tp:treatment-meta><tp:nomenclature><tp:taxon-name>
                            <tp:taxon-name-part taxon-name-part-type="genus">Kateretes</tp:taxon-name-part>
                            <tp:taxon-name-part taxon-name-part-type="species">pusillus</tp:taxon-name-part>
                        <object-id xmlns:xlink="http://www.w3.org/1999/xlink" xlink:type="simple">http://species-id.net/wiki/Kateretes_pusillus</object-id>
								</tp:taxon-name><tp:taxon-authority>(Thunberg, 1794)**</tp:taxon-authority><xref ref-type="fig" rid="F1">Map 1</xref></tp:nomenclature><tp:treatment-sec sec-type="Material examined"><title>Material examined.</title><p><bold>New Brunswick, Restigouche Co.</bold>, Wild Goose Lake, <named-content xmlns:xlink="http://www.w3.org/1999/xlink" content-type="dwc:verbatimCoordinates" xlink:type="simple">47.8539°N, 68.3219°W</named-content>, 7.VI.2011, 20.VI.2011, R. Webster &amp; M. Turgeon, lake margin, <italic><tp:taxon-name>Carex</tp:taxon-name></italic> marsh, treading <italic><tp:taxon-name>Carex</tp:taxon-name></italic> (21, AFC, MTC, NBM, RWC); Kedgwick Road at Fog Brook, <named-content xmlns:xlink="http://www.w3.org/1999/xlink" content-type="dwc:verbatimCoordinates" xlink:type="simple">47.8367°N, 67.8739°W</named-content>, 21.VI.2011, R. P. Webster, <italic><tp:taxon-name>Carex</tp:taxon-name></italic> marsh near brook, treading <italic><tp:taxon-name>Carex</tp:taxon-name></italic> (2, NBM, RWC).</p><fig id="F1" position="float" orientation="portrait"><label>Map 1.</label><caption><p>Collection localities in New Brunswick, Canada of <italic><tp:taxon-name>Kateretes pusillus</tp:taxon-name></italic>.</p></caption><graphic xmlns:xlink="http://www.w3.org/1999/xlink" xlink:href="ZooKeys-179-193-g001.jpg" position="float" orientation="portrait" xlink:type="simple"/></fig></tp:treatment-sec><tp:treatment-sec sec-type="Collection and habitat data"><title>Collection and habitat data.</title><p>Adults of this northern species were collected by treading (forcing emergent vegetation into water) <italic><tp:taxon-name>Carex</tp:taxon-name></italic> in <italic><tp:taxon-name>Carex</tp:taxon-name></italic> marshes along a lake margin and a brook. At both sites where this species was found, <italic><tp:taxon-name>Carex</tp:taxon-name></italic> was covered with pollen. Adults were captured during June. Specimens of this species in the Carr collection in the CNC were collected by sweeping or sieving sedges in beaver (<italic><tp:taxon-name>Castor canadensis</tp:taxon-name></italic> Kuhl.) ponds, marshes, bogs, dried boggy areas, small muskegs, sedge marshes, swamps, in sphagnum and moss at the edge of a sedge marsh, in wash-up along a river, and by sifting willow (<italic><tp:taxon-name>Salix</tp:taxon-name></italic>)/poplar (<italic><tp:taxon-name>Populus</tp:taxon-name></italic>) leaves on a slope around a marsh (Anthony Davies, personal communication).</p></tp:treatment-sec><tp:treatment-sec sec-type="Distribution"><title>Distribution in Canada and Alaska.</title><p>AK, NT, AB, SK, ON, QC, <bold>NB</bold> (<xref ref-type="bibr" rid="B25">McNamara 1991b</xref>).</p></tp:treatment-sec><ref-list><ref id="B25"><mixed-citation xmlns:xlink="http://www.w3.org/1999/xlink" xlink:type="simple"><person-group><name name-style="western"><surname>McNamara</surname><given-names>J</given-names></name></person-group> (<year>1991b</year>)<article-title> Family Nitidulidae: sap beetles.</article-title> In: <person-group><name name-style="western"><surname>Bousquet</surname><given-names>Y</given-names></name></person-group> (<role>Ed</role>). <issue-title>Checklist of Beetles of Canada and Alaska.</issue-title><source>Publication 1861/E, Agriculture Canada, Research Branch, Ottawa, Ontario</source>: <fpage>214</fpage>-<lpage>219</lpage>.</mixed-citation></ref></ref-list></tp:taxon-treatment>
