# Supplementary material for: New Coleoptera records for New Brunswick, Canada: Kateretidae, Nitidulidae, Cerylonidae, Endomychidae, Coccinellidae, and Latridiidae
Source: Zookeys. 2012 Apr 4;(179):193–214. doi: 10.3897/zookeys.179.2581 (PMC3337061; doi:10.3897/zookeys.179.2581)
Supplement: XML Treatment for Stelidota octomaculata [file zookeys.179.2581-treatment2.xml]

<!DOCTYPE tp:taxon-treatment
  PUBLIC "-//TaxonX//DTD Taxonomic Treatment Publishing DTD v0 20100105//EN" "tax-treatment-NSO.dtd">
<tp:taxon-treatment xmlns:tp="http://www.plazi.org/taxpub"><tp:treatment-meta><mixed-citation publication-type="journal"><person-group><name><surname>Webster</surname><given-names>Reginald P.</given-names></name><name><surname>Sweeney</surname><given-names>Jon D.</given-names></name><name><surname>DeMerchant</surname><given-names>Ian</given-names></name></person-group><article-title>New Coleoptera records for New Brunswick, Canada: Kateretidae, Nitidulidae, Cerylonidae, Endomychidae, Coccinellidae, and Latridiidae</article-title><source>Zookeys</source><day>4</day><month>4</month><year>2012</year><volume>2012</volume><issue>179</issue><fpage>193</fpage><lpage>214</lpage><pub-id pub-id-type="doi">10.3897/zookeys.179.2581</pub-id></mixed-citation></tp:treatment-meta><tp:nomenclature><tp:taxon-name>
                            <tp:taxon-name-part taxon-name-part-type="genus">Stelidota</tp:taxon-name-part>
                            <tp:taxon-name-part taxon-name-part-type="species">octomaculata</tp:taxon-name-part>
                        <object-id xmlns:xlink="http://www.w3.org/1999/xlink" xlink:type="simple">http://species-id.net/wiki/Stelidota_octomaculata</object-id>
								</tp:taxon-name><tp:taxon-authority>(Say, 1825)</tp:taxon-authority><xref ref-type="fig" rid="F2">Map 2</xref></tp:nomenclature><tp:treatment-sec sec-type="Material examined"><title>Material examined.</title><p><bold>New Brunswick, Queens Co.</bold>, Cranberry Lake P.N.A (Protected Natural Area), <named-content xmlns:xlink="http://www.w3.org/1999/xlink" content-type="dwc:verbatimCoordinates" xlink:type="simple">46.1125°N, 65.6075°W</named-content>, 2.IX.2009, R. Webster &amp; M.-A. Giguère, old red oak forest, in nest of black <italic><tp:taxon-name>Formica</tp:taxon-name></italic> species (mound building species) (1, RWC); <!--PageBreak-->same locality data and forest type, 31.VIII–15.IX.2011, C. Hughes &amp; R. P. Webster, Lindgren funnel traps (2, RWC).</p><fig id="F2" position="float" orientation="portrait"><label>Map 2.</label><caption><p>Collection localities in New Brunswick, Canada of <italic><tp:taxon-name>Stelidota octomaculata</tp:taxon-name></italic>.</p></caption><graphic xmlns:xlink="http://www.w3.org/1999/xlink" xlink:href="ZooKeys-179-193-g002.jpg" position="float" orientation="portrait" xlink:type="simple"/></fig></tp:treatment-sec><tp:treatment-sec sec-type="Collection and habitat data"><title>Collection and habitat data.</title><p><italic><tp:taxon-name>Stelidota octomaculata</tp:taxon-name></italic> has been reported from decaying fruit and fungi, coral fungi (<xref ref-type="bibr" rid="B8">Downie and Arnett 1996</xref>), gilled mushrooms, decaying pigs, and from pitfall traps deployed in a hardwood forest (<xref ref-type="bibr" rid="B18">Majka and Cline 2006</xref>). One specimen from New Brunswick was found in a <italic><tp:taxon-name>Formica</tp:taxon-name></italic> ant nest in an old red oak (<italic><tp:taxon-name>Quercus rubra</tp:taxon-name></italic> L.) stand; two others were captured in Lindgren funnel traps in the same forest. Adults were collected during September.</p></tp:treatment-sec><tp:treatment-sec sec-type="Distribution"><title>Distribution in Canada and Alaska.</title><p>ON, QC, <bold>NB</bold>, NS (<xref ref-type="bibr" rid="B25">McNamara 1991b</xref>; <xref ref-type="bibr" rid="B18">Majka and Cline 2006</xref>).</p></tp:treatment-sec><ref-list><ref id="B8"><mixed-citation xmlns:xlink="http://www.w3.org/1999/xlink" xlink:type="simple"><person-group><name name-style="western"><surname>Downie</surname><given-names>NM</given-names></name><name name-style="western"><surname>Arnett</surname><given-names>RH Jr</given-names></name></person-group> (<year>1996</year>)<source> The Beetles of Northeastern North America, Volumes 1 and 2.</source><publisher-name>Sandhill Crane Press, Gainesville</publisher-name>, <publisher-loc>Florida</publisher-loc>, <lpage>1721</lpage> pp.</mixed-citation></ref><ref id="B18"><mixed-citation xmlns:xlink="http://www.w3.org/1999/xlink" xlink:type="simple"><person-group><name name-style="western"><surname>Majka</surname><given-names>CG</given-names></name><name name-style="western"><surname>Cline</surname><given-names>AR</given-names></name></person-group> (<year>2006</year>)<article-title> Nitidulidae and Kateretidae (Coleoptera: Cucujoidea) of the Maritime provinces of Canada. I. New records from Nova Scotia and Prince Edward Island.</article-title><source>The Canadian Entomologist </source><volume>138</volume>: <fpage>314</fpage>-<lpage>332</lpage>. doi: <ext-link ext-link-type="uri" xlink:href="http://dx.doi.org/10.4039/n05-070" xlink:type="simple">10.4039/n05-070</ext-link></mixed-citation></ref><ref id="B25"><mixed-citation xmlns:xlink="http://www.w3.org/1999/xlink" xlink:type="simple"><person-group><name name-style="western"><surname>McNamara</surname><given-names>J</given-names></name></person-group> (<year>1991b</year>)<article-title> Family Nitidulidae: sap beetles.</article-title> In: <person-group><name name-style="western"><surname>Bousquet</surname><given-names>Y</given-names></name></person-group> (<role>Ed</role>). <issue-title>Checklist of Beetles of Canada and Alaska.</issue-title><source>Publication 1861/E, Agriculture Canada, Research Branch, Ottawa, Ontario</source>: <fpage>214</fpage>-<lpage>219</lpage>.</mixed-citation></ref></ref-list></tp:taxon-treatment>
