# Supplementary material for: New Coleoptera records for New Brunswick, Canada: Kateretidae, Nitidulidae, Cerylonidae, Endomychidae, Coccinellidae, and Latridiidae
Source: Zookeys. 2012 Apr 4;(179):193–214. doi: 10.3897/zookeys.179.2581 (PMC3337061; doi:10.3897/zookeys.179.2581)
Supplement: XML Treatment for Phenolia grossa [file zookeys.179.2581-treatment3.xml]

<!DOCTYPE tp:taxon-treatment
  PUBLIC "-//TaxonX//DTD Taxonomic Treatment Publishing DTD v0 20100105//EN" "tax-treatment-NSO.dtd">
<tp:taxon-treatment xmlns:tp="http://www.plazi.org/taxpub"><tp:treatment-meta><mixed-citation publication-type="journal"><person-group><name><surname>Webster</surname><given-names>Reginald P.</given-names></name><name><surname>Sweeney</surname><given-names>Jon D.</given-names></name><name><surname>DeMerchant</surname><given-names>Ian</given-names></name></person-group><article-title>New Coleoptera records for New Brunswick, Canada: Kateretidae, Nitidulidae, Cerylonidae, Endomychidae, Coccinellidae, and Latridiidae</article-title><source>Zookeys</source><day>4</day><month>4</month><year>2012</year><volume>2012</volume><issue>179</issue><fpage>193</fpage><lpage>214</lpage><pub-id pub-id-type="doi">10.3897/zookeys.179.2581</pub-id></mixed-citation></tp:treatment-meta><tp:nomenclature><tp:taxon-name>
                            <tp:taxon-name-part taxon-name-part-type="genus">Phenolia</tp:taxon-name-part>
                            <tp:taxon-name-part taxon-name-part-type="species">grossa</tp:taxon-name-part>
                        <object-id xmlns:xlink="http://www.w3.org/1999/xlink" xlink:type="simple">http://species-id.net/wiki/Phenolia_grossa</object-id>
								</tp:taxon-name><tp:taxon-authority>(Fabricius, 1801)</tp:taxon-authority><xref ref-type="fig" rid="F3">Map 3</xref></tp:nomenclature><tp:treatment-sec sec-type="Material examined"><title>Material examined.</title><p><bold>New Brunswick, Carleton Co.</bold>, Meduxnekeag Valley Nature Preserve, <named-content xmlns:xlink="http://www.w3.org/1999/xlink" content-type="dwc:verbatimCoordinates" xlink:type="simple">46.1940°N, 67.6801°W</named-content>, 12.IX.2008, R. P. Webster, mixed forest, in <italic><tp:taxon-name>Laetiporus sulphureus</tp:taxon-name></italic> (3, RWC); same locality but <named-content xmlns:xlink="http://www.w3.org/1999/xlink" content-type="dwc:verbatimCoordinates" xlink:type="simple">46.1887°N, 67.6735°W</named-content>, 13.VI.2010, R. P. Webster, hardwood forest, in <italic><tp:taxon-name>Laetiporus sulphureus</tp:taxon-name></italic> (8, NBM, RWC). <bold>Queens Co.</bold>, Cranberry Lake P.N.A, <named-content xmlns:xlink="http://www.w3.org/1999/xlink" content-type="dwc:verbatimCoordinates" xlink:type="simple">46.1125°N, 65.6075°W</named-content>, 7.VI-22.VI.2011, M. Roy &amp; V. Webster, old red oak forest, Lindgren funnel trap (1, NBM); same locality data and forest type, 4.VIII.2011, 18.VIII.2011, R. P. Webster, in <italic><tp:taxon-name>Laetiporus sulphureus</tp:taxon-name></italic> (5, AFC, NBM, RWC).</p><fig id="F3" position="float" orientation="portrait"><label>Map 3.</label><caption><p>Collection localities in New Brunswick, Canada of <italic><tp:taxon-name>Phenolia grossa</tp:taxon-name></italic>.</p></caption><graphic xmlns:xlink="http://www.w3.org/1999/xlink" xlink:href="ZooKeys-179-193-g003.jpg" position="float" orientation="portrait" xlink:type="simple"/></fig></tp:treatment-sec><tp:treatment-sec sec-type="Collection and habitat data"><title>Collection and habitat data.</title><p><xref ref-type="bibr" rid="B18">Majka and Cline (2006)</xref> reported this species mostly from coniferous forests in Nova Scotia and from one hardwood stand. Adults were reported from decaying red maple (<italic><tp:taxon-name>Acer rubrum</tp:taxon-name></italic> L.) and decomposing fungi. In New Brunswick, adults were collected from <italic><tp:taxon-name>Laetiporus sulphureus</tp:taxon-name></italic> (Fr.) Murr. (chicken mushroom) in a hardwood forest with sugar maple (<italic><tp:taxon-name>Acer saccharum</tp:taxon-name></italic> Marsh.), white ash (<italic><tp:taxon-name>Fraxinus americana</tp:taxon-name></italic> L.), and American beech (<italic><tp:taxon-name>Fagus grandifolia</tp:taxon-name></italic> Ehrh.) and in an old red oak forest. One individual was captured in a Lindgren funnel trap deployed in an old red oak stand. Adults were collected during June, August, and September.</p></tp:treatment-sec><tp:treatment-sec sec-type="Distribution"><title>Distribution in Canada and Alaska.</title><p>ON, QC, <bold>NB</bold>, NS (<xref ref-type="bibr" rid="B25">McNamara 1991b</xref>; <xref ref-type="bibr" rid="B18">Majka and Cline 2006</xref>).</p></tp:treatment-sec><ref-list><ref id="B18"><mixed-citation xmlns:xlink="http://www.w3.org/1999/xlink" xlink:type="simple"><person-group><name name-style="western"><surname>Majka</surname><given-names>CG</given-names></name><name name-style="western"><surname>Cline</surname><given-names>AR</given-names></name></person-group> (<year>2006</year>)<article-title> Nitidulidae and Kateretidae (Coleoptera: Cucujoidea) of the Maritime provinces of Canada. I. New records from Nova Scotia and Prince Edward Island.</article-title><source>The Canadian Entomologist </source><volume>138</volume>: <fpage>314</fpage>-<lpage>332</lpage>. doi: <ext-link ext-link-type="uri" xlink:href="http://dx.doi.org/10.4039/n05-070" xlink:type="simple">10.4039/n05-070</ext-link></mixed-citation></ref><ref id="B25"><mixed-citation xmlns:xlink="http://www.w3.org/1999/xlink" xlink:type="simple"><person-group><name name-style="western"><surname>McNamara</surname><given-names>J</given-names></name></person-group> (<year>1991b</year>)<article-title> Family Nitidulidae: sap beetles.</article-title> In: <person-group><name name-style="western"><surname>Bousquet</surname><given-names>Y</given-names></name></person-group> (<role>Ed</role>). <issue-title>Checklist of Beetles of Canada and Alaska.</issue-title><source>Publication 1861/E, Agriculture Canada, Research Branch, Ottawa, Ontario</source>: <fpage>214</fpage>-<lpage>219</lpage>.</mixed-citation></ref></ref-list></tp:taxon-treatment>
