# Supplementary material for: New Coleoptera records for New Brunswick, Canada: Kateretidae, Nitidulidae, Cerylonidae, Endomychidae, Coccinellidae, and Latridiidae
Source: Zookeys. 2012 Apr 4;(179):193–214. doi: 10.3897/zookeys.179.2581 (PMC3337061; doi:10.3897/zookeys.179.2581)
Supplement: XML Treatment for Cerylon unicolor [file zookeys.179.2581-treatment6.xml]

<!DOCTYPE tp:taxon-treatment
  PUBLIC "-//TaxonX//DTD Taxonomic Treatment Publishing DTD v0 20100105//EN" "tax-treatment-NSO.dtd">
<tp:taxon-treatment xmlns:tp="http://www.plazi.org/taxpub"><tp:treatment-meta><mixed-citation publication-type="journal"><person-group><name><surname>Webster</surname><given-names>Reginald P.</given-names></name><name><surname>Sweeney</surname><given-names>Jon D.</given-names></name><name><surname>DeMerchant</surname><given-names>Ian</given-names></name></person-group><article-title>New Coleoptera records for New Brunswick, Canada: Kateretidae, Nitidulidae, Cerylonidae, Endomychidae, Coccinellidae, and Latridiidae</article-title><source>Zookeys</source><day>4</day><month>4</month><year>2012</year><volume>2012</volume><issue>179</issue><fpage>193</fpage><lpage>214</lpage><pub-id pub-id-type="doi">10.3897/zookeys.179.2581</pub-id></mixed-citation></tp:treatment-meta><tp:nomenclature><tp:taxon-name>
                            <tp:taxon-name-part taxon-name-part-type="genus">Cerylon</tp:taxon-name-part>
                            <tp:taxon-name-part taxon-name-part-type="species">unicolor</tp:taxon-name-part>
                        <object-id xmlns:xlink="http://www.w3.org/1999/xlink" xlink:type="simple">http://species-id.net/wiki/Cerylon_unicolor</object-id>
								</tp:taxon-name><tp:taxon-authority>(Ziegler, 1845)</tp:taxon-authority><xref ref-type="fig" rid="F6">Map 6</xref></tp:nomenclature><tp:treatment-sec sec-type="Material examined"><title>Material examined.</title><p><bold>New Brunswick, Carleton Co.</bold>, Jackson Falls, Bell Forest, <named-content xmlns:xlink="http://www.w3.org/1999/xlink" content-type="dwc:verbatimCoordinates" xlink:type="simple">46.2200°N, 67.7231°W</named-content>, 6.V.2007, R. P. Webster, mature hardwood forest, on fleshy polypore (bracket) fungi on dead standing beech (1, RWC); same locality and forest type but 1-8.VI.2009, 16-21.VI.2009, 21-28.VI.2009, 7-14.VII.2009, R. Webster &amp; M.-A. Giguère, Lindgren funnel traps (4, AFC, RWC); Meduxnekeag Valley Nature Preserve, <named-content xmlns:xlink="http://www.w3.org/1999/xlink" content-type="dwc:verbatimCoordinates" xlink:type="simple">46.1907°N, 67.6740°W</named-content>, 7.VI.2007, R. P. Webster, hardwood forest, under bark of sugar maple log (1, RWC). <bold>Charlotte Co.</bold>, 10 km NW of New River Beach, <named-content xmlns:xlink="http://www.w3.org/1999/xlink" content-type="dwc:verbatimCoordinates" xlink:type="simple">45.2110°N, 66.6170°W</named-content>, 15-29.VI.2010, R. Webster &amp; C. MacKay, old growth eastern white cedar forest, Lindgren funnel trap (1, AFC). <bold>Queens Co.</bold>, Cranberry Lake P.N.A., <named-content xmlns:xlink="http://www.w3.org/1999/xlink" content-type="dwc:verbatimCoordinates" xlink:type="simple">46.1125°N, 65.6075°W</named-content>, 5-11.VI.2009, 25.VI-1.VII.2009, R. Webster &amp; M.-A. Giguère, mature red oak forest, Lindgren funnel trap (2, NBM, RWC). <bold>Restigouche Co.</bold>, Kedgwick Forks, <named-content xmlns:xlink="http://www.w3.org/1999/xlink" content-type="dwc:verbatimCoordinates" xlink:type="simple">47.9085°N, 67.9057°W</named-content>, 22.VI.2010, river margin, in flood debris (1, NBM). <bold>Sunbury Co.</bold>, Portobello Creek N.W.A., Maugerville, <named-content xmlns:xlink="http://www.w3.org/1999/xlink" content-type="dwc:verbatimCoordinates" xlink:type="simple">45.8990°N, 66.4200°W</named-content>, 28.VI.2004, R. P. Webster, silver maple swamp, under bark of log (1, RWC); Acadia Research Forest, <named-content xmlns:xlink="http://www.w3.org/1999/xlink" content-type="dwc:verbatimCoordinates" xlink:type="simple">45.9866°N, 66.3841°W</named-content>, 16-24.VI.2009, 24-30.VI.2009, R. Webster &amp; M.-A. Giguère, mature (110 year-old) red spruce forest with scattered red maple and balsam fir, Lindgren funnel traps (5, AFC). <bold>York Co.</bold>, Charters Settlement, <named-content xmlns:xlink="http://www.w3.org/1999/xlink" content-type="dwc:verbatimCoordinates" xlink:type="simple">45.8188°N, 66.7460°W</named-content>, 25.VIII.2004, R. P. Webster, clear-cut, under bark of conifer stump (3, RWC); same locality but <named-content xmlns:xlink="http://www.w3.org/1999/xlink" content-type="dwc:verbatimCoordinates" xlink:type="simple">45.8286°N, 66.7365°W</named-content>, 2.VI.2007, R. P. Webster, mature red spruce forest, under bark of red spruce (1, RWC); 15 km W of Tracy off Rt. 645, <named-content xmlns:xlink="http://www.w3.org/1999/xlink" content-type="dwc:verbatimCoordinates" xlink:type="simple">45.6848°N, 66.8821°W</named-content>, 15-21.VI.2009, R. Webster &amp; M.-A. Giguère, old red pine forest, Lindgren funnel traps (2, AFC); 14 km WSW of Tracy, S of Rt. 645, <named-content xmlns:xlink="http://www.w3.org/1999/xlink" content-type="dwc:verbatimCoordinates" xlink:type="simple">45.6741°N, 66.8661°W</named-content>, 10-26.V.2010, R. Webster &amp; C. MacKay, old mixed forest with red and white spruce, red and white<!--PageBreak--> pine, balsam fir, eastern white cedar, red maple, and <italic><tp:taxon-name>Populus</tp:taxon-name></italic> sp., Lindgren funnel trap (1, AFC).</p><fig id="F6" position="float" orientation="portrait"><label>Map 6.</label><caption><p>Collection localities in New Brunswick, Canada of <italic><tp:taxon-name>Cerylon unicolor</tp:taxon-name></italic>.</p></caption><graphic xmlns:xlink="http://www.w3.org/1999/xlink" xlink:href="ZooKeys-179-193-g006.jpg" position="float" orientation="portrait" xlink:type="simple"/></fig></tp:treatment-sec><tp:treatment-sec sec-type="Collection and habitat data"><title>Collection and habitat data.</title><p>In Nova Scotia, this species was found in red spruce stands on <italic><tp:taxon-name>Fomitopsis officinalis</tp:taxon-name></italic> (Fr.) Bond. &amp; Sing., in an old-growth hem<!--PageBreak-->lock (<italic><tp:taxon-name>Tsuga canadensis</tp:taxon-name></italic> (L.) Carr.) forest, and in a mixed old-growth hemlock, black spruce (<italic><tp:taxon-name>Picea mariana</tp:taxon-name></italic> (Mill.) B.S.P.), and balsam fir (<italic><tp:taxon-name>Abies balsamea</tp:taxon-name></italic> (L.) Mill.) stand (<xref ref-type="bibr" rid="B19">Majka and Langor 2011</xref>). This species has been reported from under bark of various hardwood and conifer species, and on fungi, such as <italic><tp:taxon-name>Bjerkandera adusta</tp:taxon-name></italic> (Fr.) Kar. and <italic><tp:taxon-name>Phellinus gilvus</tp:taxon-name></italic> (Schw.) Pat. (<xref ref-type="bibr" rid="B14">Lawrence and Stephan 1975</xref>). In New Brunswick,<italic><tp:taxon-name>Cerylon unicolor</tp:taxon-name></italic> was collected from under bark of sugar maple, silver maple (<italic><tp:taxon-name>Acer saccharinum</tp:taxon-name></italic> L.), red spruce, and a conifer stump. One individual was sifted from flood debris along a river margin, another was found in fleshy polypore fungi on a dead, standing American beech tree. This species was also captured in Lindgren funnel traps deployed in hardwood forests with sugar maple and American beech, mixed forests, a mature red oak forest, an old red pine forest, a mature red spruce forest, and an old eastern white cedar (<italic><tp:taxon-name>Thuja occidentalis</tp:taxon-name></italic> L.) forest. Adults were captured during May, June, and July.</p></tp:treatment-sec><tp:treatment-sec sec-type="Distribution"><title>Distribution in Canada and Alaska.</title><p>NT, BC, AB, ON, QC, <bold>NB</bold>, NS, NF (<xref ref-type="bibr" rid="B5">Campbell 1991a</xref>; <xref ref-type="bibr" rid="B19">Majka and Langor 2011</xref>).</p></tp:treatment-sec><ref-list><ref id="B19"><mixed-citation xmlns:xlink="http://www.w3.org/1999/xlink" xlink:type="simple"><person-group><name name-style="western"><surname>Majka</surname><given-names>CG</given-names></name><name name-style="western"><surname>Langor</surname><given-names>D</given-names></name></person-group> (<year>2011</year>)<article-title> The Cerylonidae (Coleoptera) of Atlantic Canada.</article-title><source>Journal of the Acadian Entomological Society </source><volume>7</volume>: <fpage>44</fpage>-<lpage>49</lpage>.</mixed-citation></ref><ref id="B14"><mixed-citation xmlns:xlink="http://www.w3.org/1999/xlink" xlink:type="simple"><person-group><name name-style="western"><surname>Lawrence</surname><given-names>JF</given-names></name><name name-style="western"><surname>Stephan</surname><given-names>K</given-names></name></person-group> (<year>1975</year>)<article-title> The North American Cerylonidae (Coleoptera: Clavicornia).</article-title><source>Psyche </source><volume>82</volume>: <fpage>131</fpage>-<lpage>166</lpage>.</mixed-citation></ref><ref id="B5"><mixed-citation xmlns:xlink="http://www.w3.org/1999/xlink" xlink:type="simple"><person-group><name name-style="western"><surname>Campbell</surname><given-names>JM</given-names></name></person-group> (<year>1991a</year>)<source> Family Cerylonidae: cerylonid beetles. In: Bousquet Y (Ed) Checklist of Beetles of Canada and Alaska. Publication 1861/E, Agriculture Canada, Research Branch, Ottawa, Ontario, 227.</source></mixed-citation></ref></ref-list></tp:taxon-treatment>
