# Supplementary material for: New Coleoptera records for New Brunswick, Canada: Kateretidae, Nitidulidae, Cerylonidae, Endomychidae, Coccinellidae, and Latridiidae
Source: Zookeys. 2012 Apr 4;(179):193–214. doi: 10.3897/zookeys.179.2581 (PMC3337061; doi:10.3897/zookeys.179.2581)
Supplement: XML Treatment for Hadromychus chandleri [file zookeys.179.2581-treatment7.xml]

<!DOCTYPE tp:taxon-treatment
  PUBLIC "-//TaxonX//DTD Taxonomic Treatment Publishing DTD v0 20100105//EN" "tax-treatment-NSO.dtd">
<tp:taxon-treatment xmlns:tp="http://www.plazi.org/taxpub"><tp:treatment-meta><mixed-citation publication-type="journal"><person-group><name><surname>Webster</surname><given-names>Reginald P.</given-names></name><name><surname>Sweeney</surname><given-names>Jon D.</given-names></name><name><surname>DeMerchant</surname><given-names>Ian</given-names></name></person-group><article-title>New Coleoptera records for New Brunswick, Canada: Kateretidae, Nitidulidae, Cerylonidae, Endomychidae, Coccinellidae, and Latridiidae</article-title><source>Zookeys</source><day>4</day><month>4</month><year>2012</year><volume>2012</volume><issue>179</issue><fpage>193</fpage><lpage>214</lpage><pub-id pub-id-type="doi">10.3897/zookeys.179.2581</pub-id></mixed-citation></tp:treatment-meta><tp:nomenclature><tp:taxon-name>
                            <tp:taxon-name-part taxon-name-part-type="genus">Hadromychus</tp:taxon-name-part>
                            <tp:taxon-name-part taxon-name-part-type="species">chandleri</tp:taxon-name-part>
                        <object-id xmlns:xlink="http://www.w3.org/1999/xlink" xlink:type="simple">http://species-id.net/wiki/Hadromychus_chandleri</object-id>
								</tp:taxon-name><tp:taxon-authority>Bousquet &amp; Leschen, 2002</tp:taxon-authority><xref ref-type="fig" rid="F7">Map 7</xref></tp:nomenclature><tp:treatment-sec sec-type="Material examined"><title>Material examined.</title><p><bold>New Brunswick, Carleton Co.</bold>, Jackson Falls, Bell Forest, <named-content xmlns:xlink="http://www.w3.org/1999/xlink" content-type="dwc:verbatimCoordinates" xlink:type="simple">46.2200°N, 67.7231°W</named-content>, 4-12.VI.2008, 12-19.VI.2008, R. P. Webster, mature har<!--PageBreak-->dwood forest, Lindgren funnel traps (5, NBM, RWC); same locality and habitat data, 28.IV-9.V.2009, 9-14.V.2009, 14-20.V.2009, 21-28.VI.2009, R. Webster &amp; M.-A. Giguère, mature hardwood forest, Lindgren funnel traps (8, AFC, RWC). <bold>Queens Co.</bold>, Cranberry Lake P.N.A., <named-content xmlns:xlink="http://www.w3.org/1999/xlink" content-type="dwc:verbatimCoordinates" xlink:type="simple">46.1125°N, 65.6075°W</named-content>, 12-21.V.2009, 21-27.V.2009, 27.V-5.VI.2009, R. Webster &amp; M.-A. Giguère, old red oak forest, Lindgren funnel traps (5, AFC); same locality data and forest type, 25.V-7.VI.2011, M. Roy &amp; V. Webster, Lindgren funnel trap (1, NBM). <bold>Restigouche, Co.</bold>, Dionne Brook P.N.A., <named-content xmlns:xlink="http://www.w3.org/1999/xlink" content-type="dwc:verbatimCoordinates" xlink:type="simple">47.9030°N, 68.3503°W</named-content>, 31.V-15.VI.2011, M. Roy &amp; V. Webster, old-growth northern hardwood forest, Lindgren funnel traps (3, AFC, NBM); same locality and collectors but <named-content xmlns:xlink="http://www.w3.org/1999/xlink" content-type="dwc:verbatimCoordinates" xlink:type="simple">47.9064°N, 68.3441°W</named-content>, 31.V-15.VI.2011, 27.VI-14.VII.2011, old-growth white spruce and balsam fir forest (26, AFC, NBM, RWC). <bold>Sunbury Co.</bold>, Acadia Research Forest, <named-content xmlns:xlink="http://www.w3.org/1999/xlink" content-type="dwc:verbatimCoordinates" xlink:type="simple">45.9866°N, 66.3841°W</named-content>, 28.IV-8.V.2009, 13-19.V.2009, 19-25.V.2009, 2-9.VI.2009, 24-30.VI.2009, R. Webster &amp; M.-A. Giguère, mature (110 year-old) red spruce forest with scattered red maple and balsam fir, Lindgren funnel traps (6, AFC, RWC). <bold>York Co.</bold>, 15 km W of Tracy off Rt. 645, <named-content xmlns:xlink="http://www.w3.org/1999/xlink" content-type="dwc:verbatimCoordinates" xlink:type="simple">45.6848°N, 66.8821°W</named-content>, 4-11.V.2009, 11-19.V.2009, R. Webster &amp; M.-A. Giguère, old red pine forest, Lindgren funnel traps (2, AFC, RWC); 14 km WSW of Tracy, S of Rt. 645, <named-content xmlns:xlink="http://www.w3.org/1999/xlink" content-type="dwc:verbatimCoordinates" xlink:type="simple">45.6741°N, 66.8661°W</named-content>, 26.IV-10.V.2010, 10-26.V.2010, 26.V-2.VI.2010, R. Webster &amp; C. MacKay, old mixed forest with red and white spruce, red and white pine, balsam fir, eastern white cedar, red maple, and <italic><tp:taxon-name>Populus</tp:taxon-name></italic> sp., Lindgren funnel traps (8, AFC);Charters Settlement, <named-content xmlns:xlink="http://www.w3.org/1999/xlink" content-type="dwc:verbatimCoordinates" xlink:type="simple">45.8395°N, 66.7391°W</named-content>, 1–5.VI.2011, R. P. Webster, mixed forest, flight intercept trap (1, NBM).</p><fig id="F7" position="float" orientation="portrait"><label>Map 8.</label><caption><p>Collection localities in New Brunswick, Canada of <italic><tp:taxon-name>Danae testacea</tp:taxon-name></italic>.</p></caption><graphic xmlns:xlink="http://www.w3.org/1999/xlink" xlink:href="ZooKeys-179-193-g007.jpg" position="float" orientation="portrait" xlink:type="simple"/></fig></tp:treatment-sec><tp:treatment-sec sec-type="Collection and habitat data"><title>Collection and habitat data.</title><p>Little is known about the habitat requirements of <italic><tp:taxon-name>Hadromychus chandleri</tp:taxon-name></italic>. All (64) specimens from New Brunswick were captured in Lindgren funnel traps, which visually mimic tree trunks and are often effective for sampling species of <tp:taxon-name>Coleoptera</tp:taxon-name> that live in microhabitats associated with standing trees (<xref ref-type="bibr" rid="B15">Lindgren 1983</xref>). This species may likely live in microhabitats associated with standing trees. Specimens of this specieswere collected from a various forest types in New Brunswick. Adults were collected in a mature hardwood forest, an old-growth northern hardwood forest with sugar maple and yellow birch (<italic><tp:taxon-name>Betula alleghaniensis</tp:taxon-name></italic> Britt.), an old red oak forest, a mature red spruce forest, an old red pine forest, an old-growth white spruce (<italic><tp:taxon-name>Picea glauca</tp:taxon-name></italic> (Moench) Voss) and balsam fir forest, and old mixed forests. Most adults were captured in an old-growth white spruce and balsam fir forest (boreal forest) in northwestern New Brunswick. This species is likely a northern and boreal faunal component. Adults were collected during April, May, June, and July.</p></tp:treatment-sec><tp:treatment-sec sec-type="Distribution"><title>Distribution in Canada and Alaska.</title><p>ON, QC, <bold>NB</bold>, NS (<xref ref-type="bibr" rid="B4">Bousquet and Leschen 2002</xref>). The type series of this species consisted of seven specimens originating from New Hampshire, Nova Scotia, Ontario, and Quebec (<xref ref-type="bibr" rid="B4">Bousquet and Leschen 2002</xref>). <xref ref-type="bibr" rid="B16">Majka (2007)</xref> reported five additional specimens from Nova Scotia. <xref ref-type="bibr" rid="B16">Majka (2007)</xref> suggested that <italic><tp:taxon-name>Hadromychus chandleri</tp:taxon-name></italic> may be the rarest North American endomychid species. However, 64 specimens of this species were collected in New Brunswick between 2008 and 2011, indicating that this species may be more common, at least locally, than previously thought. All specimens from New Brunswick were captured in Lindgren funnel traps, and those reported by <xref ref-type="bibr" rid="B16">Majka (2007)</xref> from Nova Scotia were caught in <!--PageBreak-->flight-intercept traps, further suggesting that more specialized sampling methods are required to document the occurrence of this species. This species was most abundant in an old-growth boreal forest with white spruce and balsam fir.</p></tp:treatment-sec><ref-list><ref id="B15"><mixed-citation xmlns:xlink="http://www.w3.org/1999/xlink" xlink:type="simple"><person-group><name name-style="western"><surname>Lindgren</surname><given-names>BS</given-names></name></person-group> (<year>1983</year>)<article-title> A multiple funnel trap for scolytid beetles (Coleoptera).</article-title><source>The Canadian Entomologist </source><volume>115</volume>: <fpage>299</fpage>-<lpage>302</lpage>. doi: <ext-link ext-link-type="uri" xlink:href="http://dx.doi.org/10.4039/Ent115299-3" xlink:type="simple">10.4039/Ent115299-3</ext-link></mixed-citation></ref><ref id="B4"><mixed-citation xmlns:xlink="http://www.w3.org/1999/xlink" xlink:type="simple"><person-group><name name-style="western"><surname>Bousquet</surname><given-names>Y</given-names></name><name name-style="western"><surname>Leschen</surname><given-names>RAB</given-names></name></person-group> (<year>2002</year>)<article-title> Description of a new genus and species of Endomychidae (Coleoptera: Cucujoidea) from northern North America.</article-title><source>The Coleopterists Bulletin </source><volume>56</volume> (<issue>2</issue>): <fpage>291</fpage>-<lpage>298</lpage>. doi: <ext-link ext-link-type="uri" xlink:href="http://dx.doi.org/10.1649/0010-065X(2002)056[0291:DOANGA]2.0.CO;2" xlink:type="simple">10.1649/0010-065X(2002)056[0291:DOANGA]2.0.CO;2</ext-link></mixed-citation></ref><ref id="B16"><mixed-citation xmlns:xlink="http://www.w3.org/1999/xlink" xlink:type="simple"><person-group><name name-style="western"><surname>Majka</surname><given-names>CG</given-names></name></person-group> (<year>2007</year>)<article-title> The Erotylidae and Endomychidae (Coleoptera: Cucujoidea) of the Maritime provinces of Canada: new records, zoogeography, and observations on beetle-fungi relationships and forest health.</article-title><source>Zootaxa </source><volume>1546</volume>: <fpage>39</fpage>-<lpage>50</lpage>.</mixed-citation></ref></ref-list></tp:taxon-treatment>
