# Supplementary material for: New Coleoptera records for New Brunswick, Canada: Kateretidae, Nitidulidae, Cerylonidae, Endomychidae, Coccinellidae, and Latridiidae
Source: Zookeys. 2012 Apr 4;(179):193–214. doi: 10.3897/zookeys.179.2581 (PMC3337061; doi:10.3897/zookeys.179.2581)
Supplement: XML Treatment for Naemia seriata seriata [file zookeys.179.2581-treatment10.xml]

<!DOCTYPE tp:taxon-treatment
  PUBLIC "-//TaxonX//DTD Taxonomic Treatment Publishing DTD v0 20100105//EN" "tax-treatment-NSO.dtd">
<tp:taxon-treatment xmlns:tp="http://www.plazi.org/taxpub"><tp:treatment-meta><mixed-citation publication-type="journal"><person-group><name><surname>Webster</surname><given-names>Reginald P.</given-names></name><name><surname>Sweeney</surname><given-names>Jon D.</given-names></name><name><surname>DeMerchant</surname><given-names>Ian</given-names></name></person-group><article-title>New Coleoptera records for New Brunswick, Canada: Kateretidae, Nitidulidae, Cerylonidae, Endomychidae, Coccinellidae, and Latridiidae</article-title><source>Zookeys</source><day>4</day><month>4</month><year>2012</year><volume>2012</volume><issue>179</issue><fpage>193</fpage><lpage>214</lpage><pub-id pub-id-type="doi">10.3897/zookeys.179.2581</pub-id></mixed-citation></tp:treatment-meta><tp:nomenclature><tp:taxon-name>
                            <tp:taxon-name-part taxon-name-part-type="genus">Naemia</tp:taxon-name-part>
                            <tp:taxon-name-part taxon-name-part-type="species">seriata</tp:taxon-name-part>
                            <tp:taxon-name-part taxon-name-part-type="subspecies">seriata</tp:taxon-name-part>
                        <object-id xmlns:xlink="http://www.w3.org/1999/xlink" xlink:type="simple">http://species-id.net/wiki/Naemia_seriata_seriata</object-id>
								</tp:taxon-name><tp:taxon-authority>Melsheimer, 1847</tp:taxon-authority><xref ref-type="fig" rid="F10">Map 10</xref></tp:nomenclature><tp:treatment-sec sec-type="Material examined"><title>Material examined.</title><p><bold>New Brunswick, Saint John Co.</bold>, Dipper Harbour, <named-content xmlns:xlink="http://www.w3.org/1999/xlink" content-type="dwc:verbatimCoordinates" xlink:type="simple">45.1169°N, 66.3771°W</named-content>, 12.IX.2006, R. P. Webster, salt marsh, on flowers of seaside goldenrod (9 (many others observed), RWC); Chance Harbour off Cranberry Head Road, <named-content xmlns:xlink="http://www.w3.org/1999/xlink" content-type="dwc:verbatimCoordinates" xlink:type="simple">45.1355°N, 66.3436°W</named-content>, 30.V.2006, R. P. Webster, barrier beach, sweeping foliage of <italic><tp:taxon-name>Leucanthemum vulgare</tp:taxon-name></italic> Lam. (1, RWC); black beach, <named-content xmlns:xlink="http://www.w3.org/1999/xlink" content-type="dwc:verbatimCoordinates" xlink:type="simple">45.1539°N, 66.2282°W</named-content>, 11.VII.2008, R. P. Webster, sea beach, sweeping foliage (1, RWC).</p><fig id="F10" position="float" orientation="portrait"><label>Map 10.</label><caption><p>Collection localities in New Brunswick, Canada of <italic><tp:taxon-name>Naemia seriata seriata</tp:taxon-name></italic>.</p></caption><graphic xmlns:xlink="http://www.w3.org/1999/xlink" xlink:href="ZooKeys-179-193-g010.jpg" position="float" orientation="portrait" xlink:type="simple"/></fig></tp:treatment-sec><tp:treatment-sec sec-type="Collection and habitat data"><title>Collection and habitat data.</title><p>Adults were taken by sweeping foliage of ox-eye daisy (<italic><tp:taxon-name>Leucanthemem vulgare</tp:taxon-name></italic> Lam.) on a barrier beach, sweeping foliage on a sea beach, and sweeping flowers of seaside goldenrod (<italic><tp:taxon-name>Solidago sempervirens</tp:taxon-name></italic> L.) in a salt marsh. Adults were taken during late May, July, and September.</p></tp:treatment-sec><tp:treatment-sec sec-type="Distribution"><title>Distribution in Canada and Alaska.</title><p><bold>NB,</bold> NS (<xref ref-type="bibr" rid="B21">Majka and McCorquodale 2006</xref>). <xref ref-type="bibr" rid="B21">Majka and McCorquodale (2006)</xref> considered the Nova Scotia population as significantly disjunct from the remainder of its range (from southern Maine (<xref ref-type="bibr" rid="B7">Dearborn and Donahue 1993</xref>) to Central America (<xref ref-type="bibr" rid="B9">Gordon 1985</xref>)), and considered Nova Scotia at the northern limit of its environmental tolerances. This species is likely more widely distributed along the coast than originally thought and the distributional gaps may be the result of insufficient sampling in intervening areas.</p></tp:treatment-sec><ref-list><ref id="B21"><mixed-citation xmlns:xlink="http://www.w3.org/1999/xlink" xlink:type="simple"><person-group><name name-style="western"><surname>Majka</surname><given-names>CG</given-names></name><name name-style="western"><surname>McCorquodale</surname><given-names>DB</given-names></name></person-group> (<year>2006</year>)<article-title> The Coccinellidae (Coleoptera) of the Maritime provinces of Canada: new records, biogeographic notes, and conservation concerns.</article-title><source>Zootaxa </source><volume>1154</volume>: <fpage>49</fpage>-<lpage>68</lpage>.</mixed-citation></ref><ref id="B7"><mixed-citation xmlns:xlink="http://www.w3.org/1999/xlink" xlink:type="simple"><person-group><name name-style="western"><surname>Dearborn</surname><given-names>RG</given-names></name><name name-style="western"><surname>Donahue</surname><given-names>CP</given-names></name></person-group> (<year>1993</year>)<source> An annotated list of insects collected and recorded by the Maine Forest Service: Order Coleoptera, Beetles. Technical Report 32.</source><publisher-name>Maine Forest Service, Augusta, Maine</publisher-name>, <publisher-loc>USA</publisher-loc>, <lpage>101</lpage> pp.</mixed-citation></ref><ref id="B9"><mixed-citation xmlns:xlink="http://www.w3.org/1999/xlink" xlink:type="simple"><person-group><name name-style="western"><surname>Gordon</surname><given-names>RD</given-names></name></person-group> (<year>1985</year>)<article-title> The Coccinellidae (Coleoptera) of America north of Mexico.</article-title><source>Journal of the New York Entomological Society </source><volume>93</volume>: <fpage>1</fpage>-<lpage>912</lpage>.</mixed-citation></ref></ref-list></tp:taxon-treatment>
