# Supplementary material for: New Coleoptera records for New Brunswick, Canada: Kateretidae, Nitidulidae, Cerylonidae, Endomychidae, Coccinellidae, and Latridiidae
Source: Zookeys. 2012 Apr 4;(179):193–214. doi: 10.3897/zookeys.179.2581 (PMC3337061; doi:10.3897/zookeys.179.2581)
Supplement: XML Treatment for Macronaemia episcopalis [file zookeys.179.2581-treatment11.xml]

<!DOCTYPE tp:taxon-treatment
  PUBLIC "-//TaxonX//DTD Taxonomic Treatment Publishing DTD v0 20100105//EN" "tax-treatment-NSO.dtd">
<tp:taxon-treatment xmlns:tp="http://www.plazi.org/taxpub"><tp:treatment-meta><mixed-citation publication-type="journal"><person-group><name><surname>Webster</surname><given-names>Reginald P.</given-names></name><name><surname>Sweeney</surname><given-names>Jon D.</given-names></name><name><surname>DeMerchant</surname><given-names>Ian</given-names></name></person-group><article-title>New Coleoptera records for New Brunswick, Canada: Kateretidae, Nitidulidae, Cerylonidae, Endomychidae, Coccinellidae, and Latridiidae</article-title><source>Zookeys</source><day>4</day><month>4</month><year>2012</year><volume>2012</volume><issue>179</issue><fpage>193</fpage><lpage>214</lpage><pub-id pub-id-type="doi">10.3897/zookeys.179.2581</pub-id></mixed-citation></tp:treatment-meta><tp:nomenclature><tp:taxon-name>
                            <tp:taxon-name-part taxon-name-part-type="genus">Macronaemia</tp:taxon-name-part>
                            <tp:taxon-name-part taxon-name-part-type="species">episcopalis</tp:taxon-name-part>
                        <object-id xmlns:xlink="http://www.w3.org/1999/xlink" xlink:type="simple">http://species-id.net/wiki/Macronaemia_episcopalis</object-id>
								</tp:taxon-name><tp:taxon-authority>(Kirby, 1837)**</tp:taxon-authority><xref ref-type="fig" rid="F11">Map 11</xref></tp:nomenclature><tp:treatment-sec sec-type="Material examined"><title>Material examined.</title><p><bold>New Brunswick, Saint John Co.</bold>, Dipper Harbour, <named-content xmlns:xlink="http://www.w3.org/1999/xlink" content-type="dwc:verbatimCoordinates" xlink:type="simple">45.1169°N, 66.3771°W</named-content>, 7.V.2006, R. P. Webster, margin of salt marsh, in debris on log (7, RWC); same locality, 12.IX.2006, R. P. Webster, salt marsh, sweeping vegetation (3, NBM, RWC).</p><fig id="F11" position="float" orientation="portrait"><label>Map 11.</label><caption><p>Collection localities in New Brunswick, Canada of <italic><tp:taxon-name>Macronaemia episcopalis</tp:taxon-name></italic>.</p></caption><graphic xmlns:xlink="http://www.w3.org/1999/xlink" xlink:href="ZooKeys-179-193-g011.jpg" position="float" orientation="portrait" xlink:type="simple"/></fig></tp:treatment-sec><tp:treatment-sec sec-type="Collection and habitat data"><title>Collection and habitat data.</title><p><italic><tp:taxon-name>Macronaemia episcopalis</tp:taxon-name></italic> was collected from salt marshes during September by sweeping foliage and sifting debris on a log in early May. The latter site was probably an overwintering site.</p></tp:treatment-sec><tp:treatment-sec sec-type="Distribution"><title>Distribution in Canada and Alaska.</title><p>AK, YK, NT, BC, AB, SK, MB, ON, QC, <bold>NB</bold> (<xref ref-type="bibr" rid="B24">McNamara 1991a</xref>). <xref ref-type="bibr" rid="B9">Gordon (1985)</xref> reported this species only as far east as western Quebec.</p></tp:treatment-sec><ref-list><ref id="B24"><mixed-citation xmlns:xlink="http://www.w3.org/1999/xlink" xlink:type="simple"><person-group><name name-style="western"><surname>McNamara</surname><given-names>J</given-names></name></person-group> (<year>1991a</year>)<article-title> Family Coccinellidae: ladybird beetles.</article-title> In: <person-group><name name-style="western"><surname>Bousquet</surname><given-names>Y</given-names></name></person-group> (<role>Ed</role>). <issue-title>Checklist of Beetles of Canada and Alaska.</issue-title><source>Publication 1861/E, Agriculture Canada, Research Branch, Ottawa, Ontario</source>: <fpage>229</fpage>-<lpage>237</lpage>.</mixed-citation></ref><ref id="B9"><mixed-citation xmlns:xlink="http://www.w3.org/1999/xlink" xlink:type="simple"><person-group><name name-style="western"><surname>Gordon</surname><given-names>RD</given-names></name></person-group> (<year>1985</year>)<article-title> The Coccinellidae (Coleoptera) of America north of Mexico.</article-title><source>Journal of the New York Entomological Society </source><volume>93</volume>: <fpage>1</fpage>-<lpage>912</lpage>.</mixed-citation></ref></ref-list></tp:taxon-treatment>
