# Supplementary material for: New Coleoptera records for New Brunswick, Canada: Kateretidae, Nitidulidae, Cerylonidae, Endomychidae, Coccinellidae, and Latridiidae
Source: Zookeys. 2012 Apr 4;(179):193–214. doi: 10.3897/zookeys.179.2581 (PMC3337061; doi:10.3897/zookeys.179.2581)
Supplement: XML Treatment for Cartodere (Aridius) nodifer [file zookeys.179.2581-treatment12.xml]

<!DOCTYPE tp:taxon-treatment
  PUBLIC "-//TaxonX//DTD Taxonomic Treatment Publishing DTD v0 20100105//EN" "tax-treatment-NSO.dtd">
<tp:taxon-treatment xmlns:tp="http://www.plazi.org/taxpub"><tp:treatment-meta><mixed-citation publication-type="journal"><person-group><name><surname>Webster</surname><given-names>Reginald P.</given-names></name><name><surname>Sweeney</surname><given-names>Jon D.</given-names></name><name><surname>DeMerchant</surname><given-names>Ian</given-names></name></person-group><article-title>New Coleoptera records for New Brunswick, Canada: Kateretidae, Nitidulidae, Cerylonidae, Endomychidae, Coccinellidae, and Latridiidae</article-title><source>Zookeys</source><day>4</day><month>4</month><year>2012</year><volume>2012</volume><issue>179</issue><fpage>193</fpage><lpage>214</lpage><pub-id pub-id-type="doi">10.3897/zookeys.179.2581</pub-id></mixed-citation></tp:treatment-meta><tp:nomenclature><tp:taxon-name>
                            <tp:taxon-name-part taxon-name-part-type="genus">Cartodere</tp:taxon-name-part>
                            (<tp:taxon-name-part taxon-name-part-type="subgenus">Aridius</tp:taxon-name-part>)
                            <tp:taxon-name-part taxon-name-part-type="species">nodifer</tp:taxon-name-part>
                        <object-id xmlns:xlink="http://www.w3.org/1999/xlink" xlink:type="simple">http://species-id.net/wiki/Cartodere_nodifer</object-id>
								</tp:taxon-name><tp:taxon-authority>(Westwood, 1839)</tp:taxon-authority><xref ref-type="fig" rid="F12">Map 12</xref></tp:nomenclature><tp:treatment-sec sec-type="Material examined"><title>Material examined.</title><p><bold>New Brunswick, Queens Co.</bold>, Cranberry Lake P.N.A., <named-content xmlns:xlink="http://www.w3.org/1999/xlink" content-type="dwc:verbatimCoordinates" xlink:type="simple">46.1125°N, 65.6075°W</named-content>, 25.VI-1.VII.2009, 21-28.VII.2009, R. Webster &amp; M.-A. Giguère, old red oak forest, Lindgren funnel traps (2, AFC, RWC). <bold>York Co.</bold>, Charters Settlement, <named-content xmlns:xlink="http://www.w3.org/1999/xlink" content-type="dwc:verbatimCoordinates" xlink:type="simple">45.8395°N, 66.7391°W</named-content>, 26.IX.2007, 30.IX.2007, 5.X.2007, 11.X.2007, 18.X.2007, R. P. Webster, mixed forest, in decaying (mouldy) corncobs and cornhusks (9, RWC).</p><fig id="F12" position="float" orientation="portrait"><label>Map 12.</label><caption><p>Collection localities in New Brunswick, Canada of <italic><tp:taxon-name>Cartodere nodifer</tp:taxon-name></italic>.</p></caption><graphic xmlns:xlink="http://www.w3.org/1999/xlink" xlink:href="ZooKeys-179-193-g012.jpg" position="float" orientation="portrait" xlink:type="simple"/></fig></tp:treatment-sec><tp:treatment-sec sec-type="Collection and habitat data"><title>Collection and habitat data.</title><p>This adventive species is associated with stored products and has been found in various habitats promoting the growth of molds, such as under bark, in vegetable refuse, haystacks, and leaf compost (<xref ref-type="bibr" rid="B12">Hatch 1962</xref>; <xref ref-type="bibr" rid="B2">Bousquet 1990</xref>). Specimens from New Brunswick were sifted from decaying moldy corncobs and cornhusks, and captured in Lindgren funnel traps deployed in an old red oak forest. Adults were captured during June, July, September, and October.</p></tp:treatment-sec><tp:treatment-sec sec-type="Distribution"><title>Distribution in Canada and Alaska.</title><p>BC, MB, ON, QC, <bold>NB</bold>, NS, PE (<xref ref-type="bibr" rid="B3">Bousquet 1991</xref>; <xref ref-type="bibr" rid="B20">Majka et al. 2009</xref>).<!--PageBreak--></p></tp:treatment-sec><ref-list><ref id="B12"><mixed-citation xmlns:xlink="http://www.w3.org/1999/xlink" xlink:type="simple"><person-group><name name-style="western"><surname>Hatch</surname><given-names>MH</given-names></name></person-group> (<year>1962</year>)<source> The beetles of the Pacific Northwest.</source><publisher-name>Part III: Pselaphidae and Diversicornia I. University of Washington Press, Seattle</publisher-name>, <publisher-loc>Washington</publisher-loc>, <lpage>503</lpage> pp.</mixed-citation></ref><ref id="B2"><mixed-citation xmlns:xlink="http://www.w3.org/1999/xlink" xlink:type="simple"><person-group><name name-style="western"><surname>Bousquet</surname><given-names>Y</given-names></name></person-group> (<year>1990</year>)<source> Beetles associated with stored products in Canada: an identification guide. Publication 1837, Research Branch, Agriculture Canada, Ottawa, Ontario.</source></mixed-citation></ref><ref id="B3"><mixed-citation xmlns:xlink="http://www.w3.org/1999/xlink" xlink:type="simple"><person-group><name name-style="western"><surname>Bousquet</surname><given-names>Y</given-names></name></person-group> (<year>1991</year>)<article-title> Family Lathridiidae: minute brown scavenger beetles.</article-title> In: <person-group><name name-style="western"><surname>Bousquet</surname><given-names>Y</given-names></name></person-group> (<role>Ed</role>). <issue-title>Checklist of Beetles of Canada and Alaska.</issue-title><source>Publication 1861/E, Agriculture Canada, Research Branch, Ottawa, Ontario</source>: <fpage>239</fpage>-<lpage>241</lpage>.</mixed-citation></ref><ref id="B20"><mixed-citation xmlns:xlink="http://www.w3.org/1999/xlink" xlink:type="simple"><person-group><name name-style="western"><surname>Majka</surname><given-names>CG</given-names></name><name name-style="western"><surname>Langor</surname><given-names>D</given-names></name><name name-style="western"><surname>Rücker</surname><given-names>WH</given-names></name></person-group> (<year>2009</year>)<article-title> Latridiidae (Coleoptera) of the Atlantic Canada: new records, keys to identification, new synonyms, distribution, and zoogeography.</article-title><source>The Canadian Entomologist </source><volume>141</volume>: <fpage>317</fpage>-<lpage>370</lpage>. doi: <ext-link ext-link-type="uri" xlink:href="http://dx.doi.org/10.4039/n09-050" xlink:type="simple">10.4039/n09-050</ext-link></mixed-citation></ref></ref-list></tp:taxon-treatment>
