# Supplementary material for: New Coleoptera records for New Brunswick, Canada: Kateretidae, Nitidulidae, Cerylonidae, Endomychidae, Coccinellidae, and Latridiidae
Source: Zookeys. 2012 Apr 4;(179):193–214. doi: 10.3897/zookeys.179.2581 (PMC3337061; doi:10.3897/zookeys.179.2581)
Supplement: XML Treatment for Enicmus aterrimus [file zookeys.179.2581-treatment14.xml]

<!DOCTYPE tp:taxon-treatment
  PUBLIC "-//TaxonX//DTD Taxonomic Treatment Publishing DTD v0 20100105//EN" "tax-treatment-NSO.dtd">
<tp:taxon-treatment xmlns:tp="http://www.plazi.org/taxpub"><tp:treatment-meta><mixed-citation publication-type="journal"><person-group><name><surname>Webster</surname><given-names>Reginald P.</given-names></name><name><surname>Sweeney</surname><given-names>Jon D.</given-names></name><name><surname>DeMerchant</surname><given-names>Ian</given-names></name></person-group><article-title>New Coleoptera records for New Brunswick, Canada: Kateretidae, Nitidulidae, Cerylonidae, Endomychidae, Coccinellidae, and Latridiidae</article-title><source>Zookeys</source><day>4</day><month>4</month><year>2012</year><volume>2012</volume><issue>179</issue><fpage>193</fpage><lpage>214</lpage><pub-id pub-id-type="doi">10.3897/zookeys.179.2581</pub-id></mixed-citation></tp:treatment-meta><tp:nomenclature><tp:taxon-name>
                            <tp:taxon-name-part taxon-name-part-type="genus">Enicmus</tp:taxon-name-part>
                            <tp:taxon-name-part taxon-name-part-type="species">aterrimus</tp:taxon-name-part>
                        <object-id xmlns:xlink="http://www.w3.org/1999/xlink" xlink:type="simple">http://species-id.net/wiki/Enicmus_aterrimus</object-id>
								</tp:taxon-name><tp:taxon-authority>Motschulsky, 1866</tp:taxon-authority><xref ref-type="fig" rid="F14">Map 14</xref></tp:nomenclature><tp:treatment-sec sec-type="Material examined"><title>Material examined.</title><p><bold>New Brunswick, Carleton Co.</bold>, Jackson Falls, Bell Forest, <named-content xmlns:xlink="http://www.w3.org/1999/xlink" content-type="dwc:verbatimCoordinates" xlink:type="simple">46.2200°N, 67.7231°W</named-content>, 5-15.VII.2008, R. P. Webster, mature hardwood forest, Lindgren funnel trap (1, NBM). <bold>Queens Co.</bold>, Cranberry Lake P.N.A., <named-content xmlns:xlink="http://www.w3.org/1999/xlink" content-type="dwc:verbatimCoordinates" xlink:type="simple">46.1125°N, 65.6075°W</named-content>, 24.IV-5.V.2009, 5-12.V.2009, 12-21.V.2009, R. Webster &amp; M.-A. Giguère, old red oak forest, Lindgren funnel traps (17, AFC, NBM, RWC).</p><fig id="F14" position="float" orientation="portrait"><label>Map 14.</label><caption><p>Collection localities in New Brunswick, Canada of <italic><tp:taxon-name>Enicmus aterrimus</tp:taxon-name></italic>.</p></caption><graphic xmlns:xlink="http://www.w3.org/1999/xlink" xlink:href="ZooKeys-179-193-g014.jpg" position="float" orientation="portrait" xlink:type="simple"/></fig></tp:treatment-sec><tp:treatment-sec sec-type="Collection and habitat data"><title>Collection and habitat data.</title><p>This species was captured in Lindgren funnel traps deployed in an old red oak forest and a mature hardwood forest. Adults were captured during April, May, and July.</p></tp:treatment-sec><tp:treatment-sec sec-type="Distribution"><title>Distribution in Canada and Alaska.</title><p>ON, QC, <bold>NB</bold>, NS (<xref ref-type="bibr" rid="B3">Bousquet 1991</xref>; <xref ref-type="bibr" rid="B20">Majka et al. 2009</xref>). This species was first reported from Nova Scotia and Atlantic Canada by <xref ref-type="bibr" rid="B20">Majka et al. (2009)</xref>.</p></tp:treatment-sec><ref-list><ref id="B3"><mixed-citation xmlns:xlink="http://www.w3.org/1999/xlink" xlink:type="simple"><person-group><name name-style="western"><surname>Bousquet</surname><given-names>Y</given-names></name></person-group> (<year>1991</year>)<article-title> Family Lathridiidae: minute brown scavenger beetles.</article-title> In: <person-group><name name-style="western"><surname>Bousquet</surname><given-names>Y</given-names></name></person-group> (<role>Ed</role>). <issue-title>Checklist of Beetles of Canada and Alaska.</issue-title><source>Publication 1861/E, Agriculture Canada, Research Branch, Ottawa, Ontario</source>: <fpage>239</fpage>-<lpage>241</lpage>.</mixed-citation></ref><ref id="B20"><mixed-citation xmlns:xlink="http://www.w3.org/1999/xlink" xlink:type="simple"><person-group><name name-style="western"><surname>Majka</surname><given-names>CG</given-names></name><name name-style="western"><surname>Langor</surname><given-names>D</given-names></name><name name-style="western"><surname>Rücker</surname><given-names>WH</given-names></name></person-group> (<year>2009</year>)<article-title> Latridiidae (Coleoptera) of the Atlantic Canada: new records, keys to identification, new synonyms, distribution, and zoogeography.</article-title><source>The Canadian Entomologist </source><volume>141</volume>: <fpage>317</fpage>-<lpage>370</lpage>. doi: <ext-link ext-link-type="uri" xlink:href="http://dx.doi.org/10.4039/n09-050" xlink:type="simple">10.4039/n09-050</ext-link></mixed-citation></ref></ref-list></tp:taxon-treatment>
