# Supplementary material for: New Coleoptera records for New Brunswick, Canada: Kateretidae, Nitidulidae, Cerylonidae, Endomychidae, Coccinellidae, and Latridiidae
Source: Zookeys. 2012 Apr 4;(179):193–214. doi: 10.3897/zookeys.179.2581 (PMC3337061; doi:10.3897/zookeys.179.2581)
Supplement: XML Treatment for Corticaria elongata [file zookeys.179.2581-treatment19.xml]

<!DOCTYPE tp:taxon-treatment
  PUBLIC "-//TaxonX//DTD Taxonomic Treatment Publishing DTD v0 20100105//EN" "tax-treatment-NSO.dtd">
<tp:taxon-treatment xmlns:tp="http://www.plazi.org/taxpub"><tp:treatment-meta><mixed-citation publication-type="journal"><person-group><name><surname>Webster</surname><given-names>Reginald P.</given-names></name><name><surname>Sweeney</surname><given-names>Jon D.</given-names></name><name><surname>DeMerchant</surname><given-names>Ian</given-names></name></person-group><article-title>New Coleoptera records for New Brunswick, Canada: Kateretidae, Nitidulidae, Cerylonidae, Endomychidae, Coccinellidae, and Latridiidae</article-title><source>Zookeys</source><day>4</day><month>4</month><year>2012</year><volume>2012</volume><issue>179</issue><fpage>193</fpage><lpage>214</lpage><pub-id pub-id-type="doi">10.3897/zookeys.179.2581</pub-id></mixed-citation></tp:treatment-meta><tp:nomenclature><tp:taxon-name>
                            <tp:taxon-name-part taxon-name-part-type="genus">Corticaria</tp:taxon-name-part>
                            <tp:taxon-name-part taxon-name-part-type="species">elongata</tp:taxon-name-part>
                        <object-id xmlns:xlink="http://www.w3.org/1999/xlink" xlink:type="simple">http://species-id.net/wiki/Corticaria_elongata</object-id>
								</tp:taxon-name><tp:taxon-authority>(Gyllenhal, 1827)</tp:taxon-authority><xref ref-type="fig" rid="F19">Map 19</xref><!--PageBreak--></tp:nomenclature><tp:treatment-sec sec-type="Material examined"><title>Material examined.</title><p><bold>New Brunswick, Kings Co.</bold>, Sussex, 18.IX.1981, (no collector given) from skim milk powder (2, AFC).</p><fig id="F19" position="float" orientation="portrait"><label>Map 19.</label><caption><p>Collection localities in New Brunswick, Canada of <italic><tp:taxon-name>Corticaria elongata</tp:taxon-name></italic>.</p></caption><graphic xmlns:xlink="http://www.w3.org/1999/xlink" xlink:href="ZooKeys-179-193-g019.jpg" position="float" orientation="portrait" xlink:type="simple"/></fig></tp:treatment-sec><tp:treatment-sec sec-type="Collection and habitat data"><title>Collection and habitat data.</title><p>Two individuals of this Holarctic or adventive Palaearctic species were collected from skim milk powder. In North America, this species is associated with stored products in grain elevators, warehouses, and feed mills (<xref ref-type="bibr" rid="B12">Hatch 1962</xref>; <xref ref-type="bibr" rid="B2">Bousquet 1990</xref>).</p></tp:treatment-sec><tp:treatment-sec sec-type="Distribution"><title>Distribution in Canada and Alaska.</title><p><bold>NB</bold>, NS, NF (<xref ref-type="bibr" rid="B20">Majka et al. 2009</xref>). <xref ref-type="bibr" rid="B20">Majka et al. (2009)</xref> newly reported this for Canada on the basis of specimens from Newfoundland and Nova Scotia.</p></tp:treatment-sec><ref-list><ref id="B12"><mixed-citation xmlns:xlink="http://www.w3.org/1999/xlink" xlink:type="simple"><person-group><name name-style="western"><surname>Hatch</surname><given-names>MH</given-names></name></person-group> (<year>1962</year>)<source> The beetles of the Pacific Northwest.</source><publisher-name>Part III: Pselaphidae and Diversicornia I. University of Washington Press, Seattle</publisher-name>, <publisher-loc>Washington</publisher-loc>, <lpage>503</lpage> pp.</mixed-citation></ref><ref id="B2"><mixed-citation xmlns:xlink="http://www.w3.org/1999/xlink" xlink:type="simple"><person-group><name name-style="western"><surname>Bousquet</surname><given-names>Y</given-names></name></person-group> (<year>1990</year>)<source> Beetles associated with stored products in Canada: an identification guide. Publication 1837, Research Branch, Agriculture Canada, Ottawa, Ontario.</source></mixed-citation></ref><ref id="B20"><mixed-citation xmlns:xlink="http://www.w3.org/1999/xlink" xlink:type="simple"><person-group><name name-style="western"><surname>Majka</surname><given-names>CG</given-names></name><name name-style="western"><surname>Langor</surname><given-names>D</given-names></name><name name-style="western"><surname>Rücker</surname><given-names>WH</given-names></name></person-group> (<year>2009</year>)<article-title> Latridiidae (Coleoptera) of the Atlantic Canada: new records, keys to identification, new synonyms, distribution, and zoogeography.</article-title><source>The Canadian Entomologist </source><volume>141</volume>: <fpage>317</fpage>-<lpage>370</lpage>. doi: <ext-link ext-link-type="uri" xlink:href="http://dx.doi.org/10.4039/n09-050" xlink:type="simple">10.4039/n09-050</ext-link></mixed-citation></ref></ref-list></tp:taxon-treatment>
